# Supplementary material for: Benzene Uptake and Glutathione S-transferase T1 Status as Determinants of S-Phenylmercapturic Acid in Cigarette Smokers in the Multiethnic Cohort
Source: PLoS One. 2016 Mar 9;11(3):e0150641. doi: 10.1371/journal.pone.0150641 (PMC4784986; doi:10.1371/journal.pone.0150641)
Supplement: S1 Table — (CSV) [file pone.0150641.s006.csv]

S1 Table: List of 404 globally significant associations (p < 5E-8) for S-Phenyl Mercapturic Acid*
CHR	BP	SNP	Ref_Allele	Alt_Allele	afr_aaf	amr_aaf	asn_aaf	eur_aaf	afr_maf	amr_maf	asn_maf	eur_maf	INFO	BETA	SE	P	Type	Gene
22	24368963	rs6004031	G	T	0.2459	0.0193	0.0035	0.0013	0.2459	0.0193	0.0035	0.0013	0.9336	-0.6769	0.0255	2.62E-134	intergenic	GSTTP1, LOC391322
22	24366747	rs72617242	T	C	0.4837	0.326	0.5105	0.2955	0.4837	0.326	0.4895	0.2955	0.7648	-0.571	0.0302	7.27E-74	intergenic	GSTTP1, LOC391322
22	24366742	rs13054111	C	T	0.4858	0.326	0.5087	0.2955	0.4858	0.326	0.4913	0.2955	0.7668	-0.5704	0.0302	9.98E-74	intergenic	GSTTP1, LOC391322
22	24366720	rs192096839	A	G	0.3902	0.3122	0.4773	0.2533	0.3902	0.3122	0.4773	0.2533	0.7498	-0.586	0.0312	8.38E-73	intergenic	GSTTP1, LOC391322
22	24366820	rs144695194	C	T	0.4309	0.3149	0.4965	0.2784	0.4309	0.3149	0.4965	0.2784	0.766	-0.5687	0.0305	1.08E-71	intergenic	GSTTP1, LOC391322
22	24366843	rs114323341	A	C	0.4187	0.3094	0.4895	0.2652	0.4187	0.3094	0.4895	0.2652	0.7608	-0.5665	0.0309	1.02E-69	intergenic	GSTTP1, LOC391322
22	24366728	rs141325606	T	A	0.3984	0.3149	0.4755	0.2546	0.3984	0.3149	0.4755	0.2546	0.7503	-0.5697	0.0311	1.73E-69	intergenic	GSTTP1, LOC391322
22	24295813	rs6003991	G	A	0.6626	0.3287	0.5455	0.2863	0.3374	0.3287	0.4545	0.2863	0.9389	-0.4992	0.028	3.43E-66	intergenic	LOC284889, GSTT2
22	24335228	rs7289655	A	C	0.5285	0.3674	0.3916	0.3377	0.4715	0.3674	0.3916	0.3377	0.954	-0.474	0.027	1.70E-64	intergenic	GSTT2, GSTTP1
22	24293656	rs1970980	C	T	0.5874	0.3122	0.5175	0.2889	0.4126	0.3122	0.4825	0.2889	0.9124	-0.4979	0.0284	3.61E-64	intergenic	LOC284889, GSTT2
22	24292264	rs113413	T	C	0.6646	0.3232	0.514	0.2665	0.3354	0.3232	0.486	0.2665	0.8991	-0.495	0.029	3.25E-61	intergenic	LOC284889, GSTT2
22	24323514	rs139012979	C	T	0.561	0.4006	0.4668	0.3549	0.439	0.4006	0.4668	0.3549	0.8532	-0.4774	0.0284	1.72E-59	intronic	GSTT2
22	24294979	rs2018350	C	T	0.5407	0.2707	0.479	0.2296	0.4593	0.2707	0.479	0.2296	0.8686	-0.4964	0.0296	3.44E-59	intergenic	LOC284889, GSTT2
22	24295388	rs6003988	G	A	0.5772	0.3066	0.5122	0.2863	0.4228	0.3066	0.4878	0.2863	0.9086	-0.4859	0.0293	4.91E-58	intergenic	LOC284889, GSTT2
22	24338936	rs2262477	T	C	0.0976	0.4033	0.2657	0.5673	0.0976	0.4033	0.2657	0.4327	0.9567	0.4571	0.0292	2.57E-52	intergenic	GSTT2, GSTTP1
22	24295496	rs6003989	G	A	0.5894	0.3011	0.4878	0.281	0.4106	0.3011	0.4878	0.281	0.8999	-0.4648	0.0298	4.38E-52	intergenic	LOC284889, GSTT2
22	24295138	rs1985948	G	A	0.5833	0.2762	0.4843	0.2427	0.4167	0.2762	0.4843	0.2427	0.8811	-0.4595	0.0308	5.81E-48	intergenic	LOC284889, GSTT2
22	24291484	rs151028731	G	A	0.7602	0.4641	0.5874	0.4116	0.2398	0.4641	0.4126	0.4116	0.8122	-0.451	0.0302	7.70E-48	intergenic	LOC284889, GSTT2
22	24404830	rs17004811	G	C	0.0183	0.2155	0.3706	0.2335	0.0183	0.2155	0.3706	0.2335	0.9928	-0.4778	0.0322	1.97E-47	intergenic	GSTTP2, CABIN1
22	24264089	rs6003958	T	G	0.0589	0.1934	0.3794	0.2177	0.0589	0.1934	0.3794	0.2177	1.0481	-0.453	0.0309	2.24E-46	intergenic	LOC284889, GSTT2
22	24263543	rs6003957	G	C	0.0549	0.1961	0.3759	0.219	0.0549	0.1961	0.3759	0.219	1.0444	-0.4535	0.031	4.25E-46	intergenic	LOC284889, GSTT2
22	24264395	rs6003959	C	T	0.0549	0.1934	0.3794	0.223	0.0549	0.1934	0.3794	0.223	1.0536	-0.4504	0.0308	4.83E-46	intergenic	LOC284889, GSTT2
22	24335977	rs140288	G	A	0.2561	0.4475	0.2675	0.6029	0.2561	0.4475	0.2675	0.3971	0.9372	0.4143	0.0286	2.72E-45	intergenic	GSTT2, GSTTP1
22	24261004	rs915589	C	T	0.0447	0.1878	0.3741	0.2164	0.0447	0.1878	0.3741	0.2164	1.0187	-0.459	0.0317	2.74E-45	intergenic	LOC284889, GSTT2
22	24336531	rs2844004	C	A	0.2622	0.4448	0.2657	0.6016	0.2622	0.4448	0.2657	0.3984	0.9396	0.4133	0.0286	3.49E-45	intergenic	GSTT2, GSTTP1
22	24283516	rs6003980	G	A	0.8557	0.5	0.6731	0.4683	0.1443	0.5	0.3269	0.4683	0.8188	-0.4498	0.0312	4.53E-45	intergenic	LOC284889, GSTT2
22	24335506	rs2739332	C	T	0.2561	0.4475	0.2692	0.6003	0.2561	0.4475	0.2692	0.3997	0.9328	0.4134	0.0287	6.76E-45	intergenic	GSTT2, GSTTP1
22	24296056	rs140244	G	A	0.0854	0.4282	0.3252	0.5765	0.0854	0.4282	0.3252	0.4235	0.9954	0.4047	0.0281	9.05E-45	intergenic	LOC284889, GSTT2
22	24262061	rs11090298	G	A	0.0528	0.1906	0.3741	0.223	0.0528	0.1906	0.3741	0.223	1.0284	-0.4498	0.0313	9.34E-45	intergenic	LOC284889, GSTT2
22	24261297	rs62241075	T	A	0.0528	0.1878	0.3741	0.2164	0.0528	0.1878	0.3741	0.2164	1.0205	-0.4532	0.0315	1.09E-44	intergenic	LOC284889, GSTT2
22	24296894	rs2097433	A	G	0.0854	0.4282	0.3252	0.5778	0.0854	0.4282	0.3252	0.4222	1.0079	0.4002	0.0279	1.57E-44	intergenic	LOC284889, GSTT2
22	24302194	rs141411932	G	A	0.6199	0.4337	0.4476	0.3509	0.3801	0.4337	0.4476	0.3509	0.9073	-0.4011	0.0281	4.40E-44	intronic	GSTT2
22	24405492	rs738809	A	G	0.2581	0.2707	0.3794	0.2691	0.2581	0.2707	0.3794	0.2691	1.0632	-0.3993	0.028	4.84E-44	intergenic	GSTTP2, CABIN1
22	24401503	rs35921388	C	T	0.0996	0.2182	0.3462	0.223	0.0996	0.2182	0.3462	0.223	0.9176	-0.4638	0.0326	5.49E-44	ncRNA_exonic	GSTTP2
22	24298411	rs12628646	C	G	0.0203	0.1022	0.3881	0.1161	0.0203	0.1022	0.3881	0.1161	0.8731	-0.5331	0.0375	6.08E-44	intergenic	LOC284889, GSTT2
22	24299072	rs5760130	T	C	0.2337	0.4586	0.3112	0.6082	0.2337	0.4586	0.3112	0.3918	0.9715	0.3969	0.0279	6.84E-44	downstream	GSTT2
22	24331187	rs150071489	C	T	0.0894	0.3094	0.5455	0.3588	0.0894	0.3094	0.4545	0.3588	0.7592	-0.4693	0.0331	1.60E-43	intergenic	GSTT2, GSTTP1
22	24261846	rs6519489	G	A	0.0569	0.1851	0.3619	0.2111	0.0569	0.1851	0.3619	0.2111	1.0104	-0.4493	0.0318	2.07E-43	intergenic	LOC284889, GSTT2
22	24298417	rs12628687	A	G	0.0549	0.116	0.4126	0.1227	0.0549	0.116	0.4126	0.1227	0.8756	-0.5241	0.0372	4.08E-43	intergenic	LOC284889, GSTT2
22	24399655	rs5760175	T	G	0.0976	0.4088	0.2657	0.566	0.0976	0.4088	0.2657	0.434	0.8117	0.4477	0.0319	9.17E-43	ncRNA_intronic	GSTTP2
22	24335586	rs2739333	T	C	0.2581	0.4724	0.2692	0.6332	0.2581	0.4724	0.2692	0.3668	0.926	0.4047	0.0289	1.26E-42	intergenic	GSTT2, GSTTP1
22	24326813	rs398706	T	A	0.9085	0.6188	0.7972	0.657	0.0915	0.3812	0.2028	0.343	0.703	-0.4857	0.0349	4.10E-42	downstream	GSTT2
22	24272155	rs74942981	G	A	0.0122	0.1381	0.3986	0.157	0.0122	0.1381	0.3986	0.157	1.1022	-0.4669	0.0336	4.37E-42	intergenic	LOC284889, GSTT2
22	24299147	rs5742303	C	T	0.2622	0.453	0.3147	0.6042	0.2622	0.453	0.3147	0.3958	0.9668	0.3878	0.0279	4.50E-42	downstream	GSTT2
22	24270631	rs62241100	A	T	0.0122	0.1381	0.3934	0.1583	0.0122	0.1381	0.3934	0.1583	1.1086	-0.4647	0.0335	5.47E-42	intergenic	LOC284889, GSTT2
22	24269958	rs12628618	G	T	0.0122	0.1381	0.3934	0.1583	0.0122	0.1381	0.3934	0.1583	1.1086	-0.4647	0.0335	5.56E-42	intergenic	LOC284889, GSTT2
22	24270039	rs12628759	A	C	0.0122	0.1381	0.3934	0.1583	0.0122	0.1381	0.3934	0.1583	1.1086	-0.4647	0.0335	5.56E-42	intergenic	LOC284889, GSTT2
22	24295427	rs2739334	C	T	0.0854	0.4337	0.3287	0.5778	0.0854	0.4337	0.3287	0.4222	1.0097	0.387	0.028	1.07E-41	intergenic	LOC284889, GSTT2
22	24267200	rs62241078	C	T	0.0122	0.1381	0.3934	0.1557	0.0122	0.1381	0.3934	0.1557	1.1114	-0.4613	0.0335	2.13E-41	intergenic	LOC284889, GSTT2
22	24401542	rs5751792	G	A	0.1016	0.4061	0.264	0.5554	0.1016	0.4061	0.264	0.4446	0.8196	0.4351	0.0317	4.10E-41	ncRNA_exonic	GSTTP2
22	24402321	rs5760176	G	A	0.1037	0.4061	0.264	0.5554	0.1037	0.4061	0.264	0.4446	0.8213	0.4304	0.0316	1.91E-40	upstream	GSTTP2
22	24323227	rs76498342	G	A	0.0752	0.1381	0.2972	0.1451	0.0752	0.1381	0.2972	0.1451	0.8239	-0.5022	0.0371	4.72E-40	splicing	GSTT2
22	24297287	rs2253552	T	C	0.2541	0.4669	0.3234	0.6082	0.2541	0.4669	0.3234	0.3918	0.9796	0.3702	0.0274	5.86E-40	intergenic	LOC284889, GSTT2
22	24323490	rs187642998	G	A	0.0793	0.2072	0.4476	0.252	0.0793	0.2072	0.4476	0.252	0.8812	-0.4498	0.0334	1.13E-39	intronic	GSTT2
22	24247293	rs5760095	A	G	0.0874	0.453	0.4983	0.5699	0.0874	0.453	0.4983	0.4301	1.0861	0.3625	0.027	2.00E-39	intergenic	LOC284889, GSTT2
22	24288319	rs7289823	G	A	0.8354	0.5276	0.6678	0.496	0.1646	0.4724	0.3322	0.496	0.7874	-0.4212	0.0314	2.03E-39	intergenic	LOC284889, GSTT2
22	24293976	rs2858905	T	G	0.2724	0.453	0.3287	0.6029	0.2724	0.453	0.3287	0.3971	0.9727	0.3694	0.0276	2.39E-39	intergenic	LOC284889, GSTT2
22	24273325	rs55941871	TG	T	0.0711	0.4586	0.4895	0.5752	0.0711	0.4586	0.4895	0.4248	1.0837	0.3626	0.0271	2.52E-39
22	24312204	rs4822466	G	A	0.0813	0.4641	0.493	0.5765	0.0813	0.4641	0.493	0.4235	1.0905	0.3586	0.0268	3.11E-39	intronic	DDTL
22	24298325	rs2858914	G	A	0.2683	0.4641	0.3182	0.6003	0.2683	0.4641	0.3182	0.3997	0.9668	0.3676	0.0275	4.39E-39	intergenic	LOC284889, GSTT2
22	24270005	rs4585126	T	C	0.3943	0.2265	0.3934	0.2282	0.3943	0.2265	0.3934	0.2282	1.0243	-0.3829	0.0288	7.42E-39	intergenic	LOC284889, GSTT2
22	24269459	rs9612520	G	T	0.0772	0.4613	0.4948	0.5765	0.0772	0.4613	0.4948	0.4235	1.0847	0.3585	0.0269	7.50E-39	intergenic	LOC284889, GSTT2
22	24298293	rs2739344	A	C	0.2785	0.4613	0.3217	0.6003	0.2785	0.4613	0.3217	0.3997	0.9672	0.3659	0.0275	8.33E-39	intergenic	LOC284889, GSTT2
22	24292488	rs1985951	G	T	0.2541	0.4558	0.3129	0.6069	0.2541	0.4558	0.3129	0.3931	0.9511	0.3716	0.028	1.06E-38	intergenic	LOC284889, GSTT2
22	24398868	rs12628821	C	A	0.2073	0.174	0.3462	0.1913	0.2073	0.174	0.3462	0.1913	0.837	-0.4541	0.0342	1.26E-38	ncRNA_intronic	GSTTP2
22	24251766	rs3884794	C	A	0.8638	0.7928	0.6661	0.7889	0.1362	0.2072	0.3339	0.2111	0.982	0.4105	0.0309	1.31E-38	intergenic	LOC284889, GSTT2
22	24297130	rs2739338	T	C	0.2805	0.4669	0.3252	0.6095	0.2805	0.4669	0.3252	0.3905	0.9753	0.3619	0.0274	2.18E-38	intergenic	LOC284889, GSTT2
22	24291498	rs144063920	C	T	0.7663	0.489	0.5997	0.4604	0.2337	0.489	0.4003	0.4604	0.7576	-0.4129	0.0313	2.85E-38	intergenic	LOC284889, GSTT2
22	24292957	rs2844003	G	A	0.2439	0.4503	0.3217	0.6016	0.2439	0.4503	0.3217	0.3984	0.9626	0.3675	0.0279	3.16E-38	intergenic	LOC284889, GSTT2
22	24295217	rs2858907	A	G	0.252	0.4586	0.3339	0.6082	0.252	0.4586	0.3339	0.3918	0.9793	0.3614	0.0274	3.78E-38	intergenic	LOC284889, GSTT2
22	24272122	rs5760124	C	T	0.0732	0.4558	0.4913	0.5765	0.0732	0.4558	0.4913	0.4235	1.085	0.3557	0.027	3.82E-38	intergenic	LOC284889, GSTT2
22	24297866	rs2154601	A	G	0.2439	0.3895	0.2605	0.5079	0.2439	0.3895	0.2605	0.4921	0.8908	0.3808	0.0289	4.87E-38	intergenic	LOC284889, GSTT2
22	24295286	rs2739330	T	C	0.252	0.4641	0.3339	0.6082	0.252	0.4641	0.3339	0.3918	0.9825	0.3599	0.0274	6.54E-38	intergenic	LOC284889, GSTT2
22	24296483	rs2739337	C	T	0.2805	0.4669	0.3217	0.6095	0.2805	0.4669	0.3217	0.3905	0.9662	0.361	0.0276	9.94E-38	intergenic	LOC284889, GSTT2
22	24334209	rs2739329	T	C	0.0752	0.3066	0.1923	0.4736	0.0752	0.3066	0.1923	0.4736	0.8525	0.4262	0.0325	1.01E-37	intergenic	GSTT2, GSTTP1
22	24291927	rs139038251	C	G	0.2114	0.4365	0.2832	0.5871	0.2114	0.4365	0.2832	0.4129	0.9389	0.3748	0.0286	1.09E-37	intergenic	LOC284889, GSTT2
22	24267078	rs34819965	AC	A	0.0793	0.4613	0.493	0.5726	0.0793	0.4613	0.493	0.4274	1.0797	0.3546	0.0271	1.19E-37
22	24267078	rs34819965	AC	A	0.0793	0.4613	0.493	0.5726	0.0793	0.4613	0.493	0.4274	1.0797	0.3546	0.0271	1.19E-37
22	24285938	rs57108466	C	G	0.7724	0.4669	0.6451	0.4525	0.2276	0.4669	0.3549	0.4525	0.7947	-0.4068	0.0314	4.97E-37	intergenic	LOC284889, GSTT2
22	24256894	rs5996631	T	C	0.3089	0.2459	0.4021	0.2388	0.3089	0.2459	0.4021	0.2388	1.0036	-0.3735	0.0288	5.34E-37	intergenic	LOC284889, GSTT2
22	24260106	rs4461358	T	C	0.3089	0.2459	0.4003	0.2401	0.3089	0.2459	0.4003	0.2401	1.0054	-0.3729	0.0288	6.90E-37	intergenic	LOC284889, GSTT2
22	24298182	rs2858913	T	G	0.2703	0.4558	0.3059	0.591	0.2703	0.4558	0.3059	0.409	0.9496	0.3605	0.0279	7.03E-37	intergenic	LOC284889, GSTT2
22	24298180	rs2739343	C	T	0.2703	0.4558	0.3059	0.5897	0.2703	0.4558	0.3059	0.4103	0.9496	0.3605	0.0279	7.25E-37	intergenic	LOC284889, GSTT2
22	24295053	rs2330649	G	A	0.2561	0.4724	0.3322	0.6266	0.2561	0.4724	0.3322	0.3734	0.9718	0.3573	0.0276	7.43E-37	intergenic	LOC284889, GSTT2
22	24335085	rs62232147	C	T	0.0102	0.1657	0.3147	0.1821	0.0102	0.1657	0.3147	0.1821	0.9654	-0.4497	0.0348	8.79E-37	intergenic	GSTT2, GSTTP1
22	24249573	rs5760104	G	A	0.0346	0.4365	0.4808	0.5712	0.0346	0.4365	0.4808	0.4288	1.0676	0.3573	0.0277	1.10E-36	intergenic	LOC284889, GSTT2
22	24302218	rs181566899	C	T	0.3577	0.1243	0.3636	0.1266	0.3577	0.1243	0.3636	0.1266	0.8856	-0.4188	0.0325	1.21E-36	intronic	GSTT2
22	24265659	rs4822458	C	T	0.0691	0.453	0.4878	0.5752	0.0691	0.453	0.4878	0.4248	1.0835	0.3475	0.027	2.01E-36	intergenic	LOC284889, GSTT2
22	24259772	rs5760112	C	G	0.0813	0.453	0.507	0.5726	0.0813	0.453	0.493	0.4274	1.0868	0.3476	0.0271	2.05E-36	intergenic	LOC284889, GSTT2
22	24257337	rs1002286	G	A	0.0813	0.453	0.507	0.5726	0.0813	0.453	0.493	0.4274	1.0895	0.347	0.027	2.14E-36	intergenic	LOC284889, GSTT2
22	24256102	rs34560829	GC	G	0.0793	0.453	0.507	0.566	0.0793	0.453	0.493	0.434	1.0857	0.3465	0.0271	3.65E-36
22	24287436	rs6003984	G	A	0.7866	0.4641	0.6189	0.4565	0.2134	0.4641	0.3811	0.4565	0.8075	-0.3987	0.0313	7.47E-36	intergenic	LOC284889, GSTT2
22	24323131	rs55716339	C	T	0.0813	0.1464	0.3217	0.1702	0.0813	0.1464	0.3217	0.1702	0.8747	-0.4463	0.0351	1.24E-35	intronic	GSTT2
22	24285936	rs59202133	A	G	0.7805	0.4475	0.6171	0.4459	0.2195	0.4475	0.3829	0.4459	0.8076	-0.3991	0.0315	1.40E-35	intergenic	LOC284889, GSTT2
22	24314401	MERGED_DEL_2_105343	G	-	0.2033	0.4503	0.2902	0.5963	0.2033	0.4503	0.2902	0.4037	0.9311	0.3668	0.0291	2.92E-35	UTR3	DDTL
22	24285057	rs4050116	TAAAACAAAA	T	0.7358	0.4503	0.6486	0.4551	0.2642	0.4503	0.3514	0.4551	0.7622	-0.402	0.0319	3.68E-35
22	24285057	rs4050116	TAAAACAAAA	T	0.7358	0.4503	0.6486	0.4551	0.2642	0.4503	0.3514	0.4551	0.7622	-0.402	0.0319	3.68E-35
22	24261673	rs7511536	C	T	0.2215	0.1934	0.3724	0.215	0.2215	0.1934	0.3724	0.215	1.0022	-0.3782	0.0301	6.24E-35	intergenic	LOC284889, GSTT2
22	24249486	rs5751765	A	G	0.4004	0.4972	0.4983	0.5778	0.4004	0.4972	0.4983	0.4222	0.9631	0.3399	0.0271	7.72E-35	intergenic	LOC284889, GSTT2
22	24260463	rs1892713	C	T	0.0752	0.4254	0.4965	0.5594	0.0752	0.4254	0.4965	0.4406	1.0548	0.3439	0.0275	1.06E-34	intergenic	LOC284889, GSTT2
22	24296302	rs12483869	G	A	0.0244	0.2845	0.1573	0.4142	0.0244	0.2845	0.1573	0.4142	0.8103	0.4364	0.0349	1.41E-34	intergenic	LOC284889, GSTT2
22	24330426	rs58811883	TCTC	T	0.0224	0.2376	0.4493	0.3153	0.0224	0.2376	0.4493	0.3153	0.8431	-0.4187	0.0336	1.68E-34
22	24330426	rs58811883	TCTC	T	0.0224	0.2376	0.4493	0.3153	0.0224	0.2376	0.4493	0.3153	0.8431	-0.4187	0.0336	1.68E-34
22	24284825	rs6003982	C	G	0.7724	0.4199	0.6294	0.4327	0.2276	0.4199	0.3706	0.4327	0.8025	-0.3961	0.0318	1.79E-34	intergenic	LOC284889, GSTT2
22	24263474	rs4822457	C	T	0.0711	0.4033	0.4668	0.5409	0.0711	0.4033	0.4668	0.4591	1.0322	0.3467	0.0278	1.90E-34	intergenic	LOC284889, GSTT2
22	24288460	rs12168871	C	A	0.813	0.4972	0.6364	0.4776	0.187	0.4972	0.3636	0.4776	0.813	-0.3915	0.0315	2.43E-34	intergenic	LOC284889, GSTT2
22	24248781	rs5760103	A	G	0.9512	0.8066	0.6836	0.8047	0.0488	0.1934	0.3164	0.1953	1.0274	0.397	0.032	3.34E-34	intergenic	LOC284889, GSTT2
22	24240138	rs5760092	T	C	0.8699	0.8149	0.6818	0.8061	0.1301	0.1851	0.3182	0.1939	0.956	0.3953	0.032	5.94E-34	ncRNA_intronic	LOC284889
22	24240017	rs5760091	T	C	0.8699	0.8066	0.6801	0.8047	0.1301	0.1934	0.3199	0.1953	0.9522	0.3956	0.032	6.60E-34	ncRNA_intronic	LOC284889
22	24280461	rs111304608	C	T	0.8435	0.4945	0.6154	0.4301	0.1565	0.4945	0.3846	0.4301	0.8277	-0.3863	0.0315	1.66E-33	intergenic	LOC284889, GSTT2
22	24232507	rs5760089	G	A	0.1829	0.279	0.2762	0.405	0.1829	0.279	0.2762	0.405	1.0037	0.3418	0.0278	1.72E-33	intergenic	SLC2A11, LOC284889
22	24247310	rs5760096	A	G	0.6829	0.7486	0.6853	0.7704	0.3171	0.2514	0.3147	0.2296	0.9937	0.3589	0.0293	2.03E-33	intergenic	LOC284889, GSTT2
22	24296175	rs12483950	C	G	0.2825	0.4641	0.3024	0.6042	0.2825	0.4641	0.3024	0.3958	0.9542	0.3432	0.028	2.43E-33	intergenic	LOC284889, GSTT2
22	24241101	rs1007888	C	T	0.2073	0.4613	0.493	0.5726	0.2073	0.4613	0.493	0.4274	1.0557	0.3245	0.0265	2.46E-33	ncRNA_exonic	LOC284889
22	24242887	rs4822450	C	T	0.2033	0.4641	0.4965	0.5739	0.2033	0.4641	0.4965	0.4261	1.0506	0.3241	0.0265	3.39E-33	intergenic	LOC284889, GSTT2
22	24243736	rs5751761	C	T	0.2012	0.4641	0.4965	0.5739	0.2012	0.4641	0.4965	0.4261	1.0506	0.3241	0.0265	3.39E-33	intergenic	LOC284889, GSTT2
22	24288480	rs7285649	C	T	0.811	0.4834	0.6171	0.4723	0.189	0.4834	0.3829	0.4723	0.8093	-0.3848	0.0315	4.10E-33	intergenic	LOC284889, GSTT2
22	24280446	rs112750843	C	T	0.8313	0.5055	0.6189	0.4301	0.1687	0.4945	0.3811	0.4301	0.8183	-0.3848	0.0316	4.25E-33	intergenic	LOC284889, GSTT2
22	24399364	rs9608229	C	G	0.2093	0.442	0.264	0.5923	0.2093	0.442	0.264	0.4077	0.7733	0.3908	0.0321	5.03E-33	ncRNA_intronic	GSTTP2
22	24248712	rs5760101	T	C	0.6626	0.7459	0.6836	0.7704	0.3374	0.2541	0.3164	0.2296	0.9967	0.3539	0.0292	1.12E-32	intergenic	LOC284889, GSTT2
22	24247793	rs5751763	T	C	0.8577	0.7459	0.6521	0.785	0.1423	0.2541	0.3479	0.215	0.9464	0.3774	0.0313	1.72E-32	intergenic	LOC284889, GSTT2
22	24241611	rs2000468	G	T	0.1199	0.4613	0.4965	0.5712	0.1199	0.4613	0.4965	0.4288	1.0654	0.3225	0.0268	2.45E-32	upstream	LOC284889
22	24295957	rs7284963	G	C	0.1687	0.0967	0.3444	0.1016	0.1687	0.0967	0.3444	0.1016	0.7982	-0.4521	0.0376	2.60E-32	intergenic	LOC284889, GSTT2
22	24243573	rs5751760	G	A	0.122	0.4613	0.4965	0.5726	0.122	0.4613	0.4965	0.4274	1.0679	0.3217	0.0268	3.90E-32	intergenic	LOC284889, GSTT2
22	24284320	rs1967464	C	G	0.9309	0.6022	0.764	0.6174	0.0691	0.3978	0.236	0.3826	0.7492	-0.4048	0.0339	6.53E-32	intergenic	LOC284889, GSTT2
22	24295955	rs7290589	T	C	0.2236	0.1133	0.3794	0.1042	0.2236	0.1133	0.3794	0.1042	0.7879	-0.4429	0.0371	7.09E-32	intergenic	LOC284889, GSTT2
22	24275998	rs12628338	A	G	0.1545	0.3425	0.6451	0.4103	0.1545	0.3425	0.3549	0.4103	0.8731	-0.3745	0.0315	1.43E-31	intergenic	LOC284889, GSTT2
22	24266726	rs5751775	T	C	0.5833	0.5221	0.493	0.6148	0.4167	0.4779	0.493	0.3852	1.0323	0.314	0.0265	1.99E-31	intergenic	LOC284889, GSTT2
22	24312815	rs62232120	C	T	0.002	0.0525	0.3374	0.0528	0.002	0.0525	0.3374	0.0528	0.9542	-0.4989	0.0422	3.23E-31	intronic	DDTL
22	24274607	rs62241101	C	T	0.3557	0.3646	0.6486	0.4116	0.3557	0.3646	0.3514	0.4116	0.8251	-0.3609	0.0307	5.05E-31	intergenic	LOC284889, GSTT2
22	24251344	rs2330635	T	C	0.7256	0.5691	0.5315	0.6293	0.2744	0.4309	0.4685	0.3707	1.0538	0.315	0.0268	7.54E-31	intergenic	LOC284889, GSTT2
22	24232725	rs7287669	G	A	0.2642	0.2901	0.2885	0.4024	0.2642	0.2901	0.2885	0.4024	1.0006	0.3203	0.0274	1.55E-30	intergenic	SLC2A11, LOC284889
22	24281850	rs62241104	G	T	0.7724	0.5801	0.729	0.5897	0.2276	0.4199	0.271	0.4103	0.7334	-0.3758	0.0324	2.95E-30	intergenic	LOC284889, GSTT2
22	24252597	rs5760107	T	C	0.7154	0.5691	0.5315	0.6293	0.2846	0.4309	0.4685	0.3707	1.046	0.3124	0.027	3.82E-30	intergenic	LOC284889, GSTT2
22	24233998	rs875643	G	A	0.5589	0.3481	0.2885	0.4288	0.4411	0.3481	0.2885	0.4288	1.0336	0.307	0.0266	5.11E-30	intergenic	SLC2A11, LOC284889
22	24252938	rs5760109	C	G	0.7154	0.5663	0.5315	0.6293	0.2846	0.4337	0.4685	0.3707	1.0447	0.3114	0.027	6.13E-30	intergenic	LOC284889, GSTT2
22	24296294	rs12484324	T	C	0.3415	0.4475	0.3462	0.5317	0.3415	0.4475	0.3462	0.4683	0.8673	0.3364	0.0292	6.99E-30	intergenic	LOC284889, GSTT2
22	24232747	rs5996627	G	A	0.3902	0.3287	0.2885	0.4288	0.3902	0.3287	0.2885	0.4288	0.9857	0.3124	0.0271	8.12E-30	intergenic	SLC2A11, LOC284889
22	24276158	rs5996639	T	C	0.5894	0.4144	0.6696	0.4261	0.4106	0.4144	0.3304	0.4261	0.8371	-0.3475	0.0302	8.52E-30	intergenic	LOC284889, GSTT2
22	24232875	rs9612503	G	A	0.3923	0.3287	0.2885	0.4288	0.3923	0.3287	0.2885	0.4288	0.9871	0.3119	0.0271	9.09E-30	intergenic	SLC2A11, LOC284889
22	24254862	rs4822453	G	T	0.5955	0.5414	0.5245	0.6003	0.4045	0.4586	0.4755	0.3997	1.04	0.3021	0.0263	1.30E-29	intergenic	LOC284889, GSTT2
22	24295805	rs2739335	A	T	0.3293	0.4807	0.3549	0.6135	0.3293	0.4807	0.3549	0.3865	0.9546	0.3229	0.0282	1.43E-29	intergenic	LOC284889, GSTT2
22	24233592	rs5760090	C	T	0.315	0.3011	0.2745	0.405	0.315	0.3011	0.2745	0.405	0.979	0.3182	0.0277	1.49E-29	intergenic	SLC2A11, LOC284889
22	24266954	rs5751776	A	C	0.4045	0.5028	0.4948	0.6082	0.4045	0.4972	0.4948	0.3918	1.0268	0.3022	0.0264	1.70E-29	intergenic	LOC284889, GSTT2
22	24249616	rs5751766	A	C	0.3882	0.4751	0.4738	0.5778	0.3882	0.4751	0.4738	0.4222	0.9845	0.3087	0.027	1.72E-29	intergenic	LOC284889, GSTT2
22	24302480	rs181983734	C	T	0.0894	0.1077	0.1976	0.1201	0.0894	0.1077	0.1976	0.1201	0.7397	-0.4745	0.0417	4.26E-29	splicing	GSTT2
22	24250355	rs4820572	T	C	0.7114	0.5691	0.5297	0.6306	0.2886	0.4309	0.4703	0.3694	1.0514	0.3048	0.0269	7.18E-29	intergenic	LOC284889, GSTT2
22	24328021	rs140220	A	G	0.0996	0.2983	0.0944	0.4037	0.0996	0.2983	0.0944	0.4037	0.7228	0.4267	0.0378	8.80E-29	intergenic	GSTT2, GSTTP1
22	24255208	rs4822454	G	A	0.7175	0.5718	0.5385	0.6306	0.2825	0.4282	0.4615	0.3694	1.05	0.304	0.0269	1.08E-28	intergenic	LOC284889, GSTT2
22	24222744	rs2236621	T	C	0.2358	0.3177	0.3217	0.4129	0.2358	0.3177	0.3217	0.4129	1.0401	0.3036	0.027	1.52E-28	intronic	SLC2A11
22	24274134	MERGED_DEL_2_105336	A	-	0.4085	0.5055	0.4895	0.6108	0.4085	0.4945	0.4895	0.3892	1.0312	0.2965	0.0264	1.65E-28	intergenic	LOC284889, GSTT2
22	24221405	rs9612496	G	C	0.2744	0.3204	0.3182	0.4116	0.2744	0.3204	0.3182	0.4116	1.0284	0.3027	0.027	1.92E-28	intronic	SLC2A11
22	24221445	rs9612497	C	T	0.2642	0.3204	0.3217	0.4129	0.2642	0.3204	0.3217	0.4129	1.0306	0.3019	0.0269	2.38E-28	intronic	SLC2A11
22	24266867	rs5760120	G	A	0.4573	0.511	0.493	0.6148	0.4573	0.489	0.493	0.3852	1.0317	0.2952	0.0264	2.63E-28	intergenic	LOC284889, GSTT2
22	24266831	rs5760119	G	C	0.4573	0.511	0.493	0.6148	0.4573	0.489	0.493	0.3852	1.0318	0.2952	0.0264	2.65E-28	intergenic	LOC284889, GSTT2
22	24250645	rs5760106	C	A	0.7053	0.5663	0.5297	0.6306	0.2947	0.4337	0.4703	0.3694	1.0493	0.3008	0.0269	3.60E-28	intergenic	LOC284889, GSTT2
22	24328163	rs140221	A	G	0.0813	0.2403	0.0874	0.3654	0.0813	0.2403	0.0874	0.3654	0.7453	0.4243	0.038	4.35E-28	intergenic	GSTT2, GSTTP1
22	24224659	rs9612499	C	A	0.2073	0.3149	0.3199	0.4129	0.2073	0.3149	0.3199	0.4129	1.032	0.3034	0.0273	7.42E-28	nonsynonymous, exonic	SLC2A11
22	24224655	rs9608213	G	A	0.2073	0.3149	0.3199	0.4129	0.2073	0.3149	0.3199	0.4129	1.032	0.3034	0.0273	7.46E-28	nonsynonymous, exonic	SLC2A11
22	24228937	rs8141314	T	C	0.0285	0.2956	0.3217	0.4156	0.0285	0.2956	0.3217	0.4156	1.0644	0.3129	0.0282	7.83E-28	downstream	SLC2A11
22	24230409	rs9306391	G	A	0.1423	0.2983	0.3217	0.4156	0.1423	0.2983	0.3217	0.4156	1.0246	0.3054	0.0275	8.82E-28	intergenic	SLC2A11, LOC284889
22	24254055	rs2154594	C	T	0.7215	0.5773	0.5385	0.6346	0.2785	0.4227	0.4615	0.3654	1.0484	0.2988	0.027	9.70E-28	intergenic	LOC284889, GSTT2
22	24329435	rs140240	C	T	0.0366	0.2762	0.1084	0.3681	0.0366	0.2762	0.1084	0.3681	0.795	0.4208	0.038	1.09E-27	intergenic	GSTT2, GSTTP1
22	24249458	rs5751764	A	C	0.3862	0.489	0.4703	0.5923	0.3862	0.489	0.4703	0.4077	0.9873	0.298	0.027	1.75E-27	intergenic	LOC284889, GSTT2
22	24284280	rs1967463	C	G	0.8801	0.6215	0.7762	0.6491	0.1199	0.3785	0.2238	0.3509	0.7191	-0.3823	0.0347	1.76E-27	intergenic	LOC284889, GSTT2
22	24250795	rs2330634	C	G	0.4228	0.5193	0.4965	0.624	0.4228	0.4807	0.4965	0.376	1.0152	0.2939	0.0267	2.37E-27	intergenic	LOC284889, GSTT2
22	24223667	rs9612498	C	T	0.1951	0.3122	0.3199	0.4129	0.1951	0.3122	0.3199	0.4129	1.0382	0.2996	0.0273	3.34E-27	intronic	SLC2A11
22	24222710	rs2236620	C	T	0.1951	0.3149	0.3217	0.4129	0.1951	0.3149	0.3217	0.4129	1.0462	0.2986	0.0273	3.40E-27	intronic	SLC2A11
22	24222606	rs2236619	T	C	0.1951	0.3122	0.3199	0.4129	0.1951	0.3122	0.3199	0.4129	1.0352	0.3002	0.0274	3.62E-27	intronic	SLC2A11
22	24254113	rs2186366	C	T	0.7215	0.5773	0.5385	0.6319	0.2785	0.4227	0.4615	0.3681	1.0477	0.2954	0.027	3.74E-27	intergenic	LOC284889, GSTT2
22	24274622	rs62241102	T	G	0.0203	0.2569	0.6451	0.2929	0.0203	0.2569	0.3549	0.2929	0.945	-0.3751	0.0343	4.12E-27	intergenic	LOC284889, GSTT2
22	24336068	rs668706	T	G	0.1098	0.1381	0.2273	0.1438	0.1098	0.1381	0.2273	0.1438	0.8034	-0.4225	0.0388	6.43E-27	intergenic	GSTT2, GSTTP1
22	24229723	rs36060499	GCT	G	0.0935	0.2983	0.3164	0.4156	0.0935	0.2983	0.3164	0.4156	1.045	0.3034	0.0279	6.52E-27
22	24229723	rs36060499	GCT	G	0.0935	0.2983	0.3164	0.4156	0.0935	0.2983	0.3164	0.4156	1.045	0.3034	0.0279	6.52E-27
22	24274382	rs77433242	A	G	0.0346	0.2569	0.6451	0.2902	0.0346	0.2569	0.3549	0.2902	0.9467	-0.3724	0.0342	6.83E-27	intergenic	LOC284889, GSTT2
22	24242973	rs4820571	A	G	0.5142	0.5718	0.5297	0.6306	0.4858	0.4282	0.4703	0.3694	1.0082	0.2931	0.0269	7.27E-27	intergenic	LOC284889, GSTT2
22	24336060	rs62232148	C	A	0.0976	0.1381	0.2238	0.1438	0.0976	0.1381	0.2238	0.1438	0.8043	-0.4221	0.0388	7.84E-27	intergenic	GSTT2, GSTTP1
22	24280455	rs138948986	T	C	0.0285	0.1326	0.4703	0.1807	0.0285	0.1326	0.4703	0.1807	0.8169	-0.4268	0.0394	1.11E-26	intergenic	LOC284889, GSTT2
22	24267047	rs5751777	C	T	0.4533	0.5166	0.5087	0.6174	0.4533	0.4834	0.4913	0.3826	1.0183	0.2869	0.0265	1.25E-26	intergenic	LOC284889, GSTT2
22	24255296	rs4822455	C	T	0.4024	0.5	0.5052	0.6082	0.4024	0.5	0.4948	0.3918	1.0291	0.2862	0.0264	1.33E-26	intergenic	LOC284889, GSTT2
22	24295103	rs575220	A	G	0.1707	0.3481	0.2308	0.4789	0.1707	0.3481	0.2308	0.4789	0.8674	0.329	0.0305	2.26E-26	intergenic	LOC284889, GSTT2
22	24295074	rs575146	G	A	0.2581	0.3729	0.3007	0.5	0.2581	0.3729	0.3007	0.5	0.8521	0.3235	0.03	2.33E-26	intergenic	LOC284889, GSTT2
22	24256692	rs11287675	AT	A	0.4024	0.5	0.507	0.6069	0.4024	0.5	0.493	0.3931	1.0293	0.285	0.0265	2.40E-26
22	24256692	rs11287675	AT	A	0.4024	0.5	0.507	0.6069	0.4024	0.5	0.493	0.3931	1.0293	0.285	0.0265	2.40E-26
22	24276203	rs5996640	C	T	0.5874	0.4033	0.6486	0.4235	0.4126	0.4033	0.3514	0.4235	0.8356	-0.3221	0.03	3.49E-26	intergenic	LOC284889, GSTT2
22	24240340	rs5760093	G	A	0.4309	0.7265	0.6311	0.7797	0.4309	0.2735	0.3689	0.2203	1.0402	0.3027	0.0283	4.32E-26	ncRNA_intronic	LOC284889
22	24251517	rs2877178	C	T	0.5447	0.5608	0.5175	0.6293	0.4553	0.4392	0.4825	0.3707	1.0421	0.2845	0.0266	4.53E-26	intergenic	LOC284889, GSTT2
22	24275331	rs5996636	T	C	0.5935	0.395	0.6434	0.4327	0.4065	0.395	0.3566	0.4327	0.8357	-0.3202	0.0299	4.90E-26	intergenic	LOC284889, GSTT2
22	24249739	rs5760105	C	T	0.6016	0.6934	0.701	0.69	0.3984	0.3066	0.299	0.31	0.824	0.3318	0.0311	6.28E-26	intergenic	LOC284889, GSTT2
22	24252085	rs2154593	A	G	0.5467	0.5608	0.5175	0.6293	0.4533	0.4392	0.4825	0.3707	1.0402	0.2839	0.0266	6.40E-26	intergenic	LOC284889, GSTT2
22	24233718	rs67314034	TATGCAC	T	0.4858	0.6989	0.6451	0.7401	0.4858	0.3011	0.3549	0.2599	0.9989	0.3049	0.0286	7.57E-26
22	24233718	rs67314034	TATGCAC	T	0.4858	0.6989	0.6451	0.7401	0.4858	0.3011	0.3549	0.2599	0.9989	0.3049	0.0286	7.57E-26
22	24252668	rs5760108	G	T	0.5467	0.5608	0.5175	0.6293	0.4533	0.4392	0.4825	0.3707	1.0388	0.2833	0.0266	8.65E-26	intergenic	LOC284889, GSTT2
22	24252842	rs5751770	T	C	0.5467	0.5608	0.5175	0.6293	0.4533	0.4392	0.4825	0.3707	1.0386	0.2831	0.0266	9.38E-26	intergenic	LOC284889, GSTT2
22	24254363	rs4822452	C	T	0.6057	0.5691	0.5245	0.6319	0.3943	0.4309	0.4755	0.3681	1.0437	0.2832	0.0267	1.02E-25	intergenic	LOC284889, GSTT2
22	24279695	rs60374124	G	A	0.0366	0.1961	0.4738	0.2018	0.0366	0.1961	0.4738	0.2018	0.843	-0.3952	0.0374	1.98E-25	intergenic	LOC284889, GSTT2
22	24241533	rs2000467	A	G	0.7317	0.6077	0.5297	0.6662	0.2683	0.3923	0.4703	0.3338	1.0347	0.2897	0.0275	2.87E-25	upstream	LOC284889
22	24248314	rs5760098	A	G	0.5772	0.5635	0.5297	0.6306	0.4228	0.4365	0.4703	0.3694	1.0408	0.2802	0.0266	2.97E-25	intergenic	LOC284889, GSTT2
22	24275660	rs12628187	G	C	0.0203	0.2514	0.6416	0.2942	0.0203	0.2514	0.3584	0.2942	0.9462	-0.3622	0.0345	3.16E-25	intergenic	LOC284889, GSTT2
22	24332851	rs6004008	T	C	0.5833	0.4558	0.486	0.5646	0.4167	0.4558	0.486	0.4354	0.693	-0.3383	0.0323	4.69E-25	intergenic	GSTT2, GSTTP1
22	24258777	rs5751771	C	T	0.3923	0.4945	0.5035	0.6003	0.3923	0.4945	0.4965	0.3997	1.007	0.2802	0.0268	4.99E-25	intergenic	LOC284889, GSTT2
22	24248414	rs5760099	G	A	0.5346	0.5635	0.5157	0.6293	0.4654	0.4365	0.4843	0.3707	1.041	0.2781	0.0266	6.23E-25	intergenic	LOC284889, GSTT2
22	24248166	rs4822451	T	G	0.5346	0.5552	0.5105	0.6266	0.4654	0.4448	0.4895	0.3734	1.0422	0.2776	0.0266	7.15E-25	intergenic	LOC284889, GSTT2
22	24327028	rs392060	A	G	0.9593	0.7818	0.8846	0.8813	0.0407	0.2182	0.1154	0.1187	0.6854	-0.4795	0.046	7.25E-25	downstream	GSTT2
22	24384287	rs6519497	C	G	0.3272	0.0221	0.0035	0.0013	0.3272	0.0221	0.0035	0.0013	0.7676	-0.5147	0.0494	9.07E-25	upstream	GSTT1
22	24275505	rs6003976	C	A	0.3557	0.3646	0.6276	0.4037	0.3557	0.3646	0.3724	0.4037	0.8279	-0.3253	0.0313	1.05E-24	intergenic	LOC284889, GSTT2
22	24248761	rs5760102	T	C	0.5671	0.5635	0.5315	0.6306	0.4329	0.4365	0.4685	0.3694	1.046	0.2758	0.0266	1.29E-24	intergenic	LOC284889, GSTT2
22	24249800	rs5751768	A	G	0.6321	0.5525	0.5175	0.6187	0.3679	0.4475	0.4825	0.3813	1.0263	0.2787	0.0269	1.54E-24	intergenic	LOC284889, GSTT2
22	24280449	rs189930540	G	T	0.0285	0.1464	0.4703	0.1834	0.0285	0.1464	0.4703	0.1834	0.8217	-0.4041	0.0392	2.27E-24	intergenic	LOC284889, GSTT2
22	24234664	rs2012124	T	C	0.8252	0.7652	0.6486	0.7863	0.1748	0.2348	0.3514	0.2137	0.9986	0.3157	0.0306	2.43E-24	intergenic	SLC2A11, LOC284889
22	24324052	rs140188	C	G	0.6931	0.5994	0.5017	0.6913	0.3069	0.4006	0.4983	0.3087	0.9539	0.2913	0.0283	2.55E-24	intronic	GSTT2
22	24279890	rs7285455	C	A	0.3069	0.2569	0.3759	0.2559	0.3069	0.2569	0.3759	0.2559	0.7555	-0.3617	0.0352	3.70E-24	intergenic	LOC284889, GSTT2
22	24237463	rs2070767	T	C	0.7846	0.7901	0.6696	0.8047	0.2154	0.2099	0.3304	0.1953	0.9568	0.3228	0.0316	6.05E-24	ncRNA_exonic	LOC284889
22	24276396	rs12628263	G	A	0.0203	0.2514	0.6416	0.2968	0.0203	0.2514	0.3584	0.2968	0.9439	-0.3491	0.0344	1.14E-23	intergenic	LOC284889, GSTT2
22	24333977	rs4358232	G	C	0.3963	0.2182	0.2395	0.2084	0.3963	0.2182	0.2395	0.2084	0.7299	-0.3944	0.0389	1.33E-23	intergenic	GSTT2, GSTTP1
22	24238857	rs6003941	T	G	0.872	0.7735	0.6801	0.7665	0.128	0.2265	0.3199	0.2335	0.9137	0.322	0.032	2.91E-23	ncRNA_intronic	LOC284889
22	24245292	rs2000469	A	G	0.6545	0.605	0.528	0.657	0.3455	0.395	0.472	0.343	1.0105	0.2764	0.0275	3.23E-23	intergenic	LOC284889, GSTT2
22	24342791	rs34282092	C	T	0.5874	0.5497	0.5559	0.624	0.4126	0.4503	0.4441	0.376	0.8427	0.3024	0.0303	7.00E-23	ncRNA_intronic	GSTTP1
22	24329831	rs140248	T	G	0.0366	0.1768	0.0734	0.2177	0.0366	0.1768	0.0734	0.2177	0.6448	0.4852	0.0487	7.26E-23	intergenic	GSTT2, GSTTP1
22	24287084	rs7284295	G	C	0.8699	0.6381	0.7605	0.653	0.1301	0.3619	0.2395	0.347	0.7076	-0.346	0.0348	9.68E-23	intergenic	LOC284889, GSTT2
22	24234172	rs738806	A	G	0.8232	0.7597	0.6486	0.7784	0.1768	0.2403	0.3514	0.2216	0.9967	0.3007	0.0304	1.23E-22	intergenic	SLC2A11, LOC284889
22	24329511	rs140241	T	G	0.0346	0.1851	0.0664	0.2388	0.0346	0.1851	0.0664	0.2388	0.6529	0.4684	0.0474	1.61E-22	intergenic	GSTT2, GSTTP1
22	24328683	rs34083567	A	G	0.0488	0.1878	0.0699	0.2507	0.0488	0.1878	0.0699	0.2507	0.6382	0.4521	0.0463	4.88E-22	intergenic	GSTT2, GSTTP1
22	24328687	rs35936339	T	G	0.0447	0.1878	0.0664	0.2533	0.0447	0.1878	0.0664	0.2533	0.661	0.4462	0.0458	5.84E-22	intergenic	GSTT2, GSTTP1
22	24280365	rs140832127	C	T	0.0102	0.0635	0.3846	0.0752	0.0102	0.0635	0.3846	0.0752	0.8048	-0.4298	0.0442	6.52E-22	intergenic	LOC284889, GSTT2
22	24247794	rs5760097	G	C	0.5224	0.5166	0.4913	0.6069	0.4776	0.4834	0.4913	0.3931	0.989	0.2638	0.0271	7.15E-22	intergenic	LOC284889, GSTT2
22	24338686	rs8141342	A	T	0.2093	0.1796	0.0577	0.1517	0.2093	0.1796	0.0577	0.1517	0.871	-0.4379	0.0451	8.14E-22	intergenic	GSTT2, GSTTP1
22	24328847	rs144501755	T	C	0.0285	0.1934	0.0612	0.2256	0.0285	0.1934	0.0612	0.2256	0.6592	0.4581	0.0472	8.34E-22	intergenic	GSTT2, GSTTP1
22	24234734	rs2012133	C	G	0.9654	0.7845	0.6486	0.7863	0.0346	0.2155	0.3514	0.2137	1.0195	0.3104	0.0321	1.04E-21	intergenic	SLC2A11, LOC284889
22	24342604	rs117027902	T	C	0.5732	0.2072	0.2168	0.1121	0.4268	0.2072	0.2168	0.1121	0.8189	-0.3838	0.0396	1.05E-21	ncRNA_intronic	GSTTP1
22	24338382	rs5996648	C	T	0.5305	0.2403	0.0577	0.1834	0.4695	0.2403	0.0577	0.1834	1.1068	-0.3391	0.0351	1.22E-21	intergenic	GSTT2, GSTTP1
22	24328459	rs140228	T	C	0.061	0.1906	0.0787	0.2586	0.061	0.1906	0.0787	0.2586	0.6344	0.4425	0.046	1.85E-21	intergenic	GSTT2, GSTTP1
22	24301972	rs482710	C	G	0.3841	0.3425	0.1766	0.4604	0.3841	0.3425	0.1766	0.4604	0.7677	0.3124	0.0326	2.42E-21	intronic	GSTT2
22	24280285	rs7286673	A	G	0.7114	0.395	0.451	0.376	0.2886	0.395	0.451	0.376	0.7541	-0.3148	0.0329	2.64E-21	intergenic	LOC284889, GSTT2
22	24368872	rs6004030	G	A	0.2439	0.0193	0	0.0013	0.2439	0.0193	0	0.0013	0.9204	-0.4551	0.0475	2.81E-21	intergenic	GSTTP1, LOC391322
22	24280387	rs150130544	A	G	0.3638	0.4033	0.6329	0.4063	0.3638	0.4033	0.3671	0.4063	0.7719	-0.3084	0.0322	2.95E-21	intergenic	LOC284889, GSTT2
22	24338601	rs8136534	T	C	0.2033	0.1768	0.0577	0.1478	0.2033	0.1768	0.0577	0.1478	0.8645	-0.4335	0.0456	5.60E-21	intergenic	GSTT2, GSTTP1
22	24341101	rs7291499	G	A	0.2033	0.1768	0.0577	0.1504	0.2033	0.1768	0.0577	0.1504	0.8556	-0.4286	0.0451	5.69E-21	ncRNA_intronic	GSTTP1
22	24210050	rs4428104	A	C	0.126	0.3177	0.3252	0.4208	0.126	0.3177	0.3252	0.4208	0.955	0.2764	0.0291	6.44E-21	intronic	SLC2A11
22	24329151	rs140239	C	T	0.0528	0.1519	0.0699	0.186	0.0528	0.1519	0.0699	0.186	0.6252	0.4693	0.05	1.67E-20	intergenic	GSTT2, GSTTP1
22	24330537	rs4050121	A	G	0.063	0.1713	0.0612	0.2032	0.063	0.1713	0.0612	0.2032	0.613	0.4838	0.052	3.26E-20	intergenic	GSTT2, GSTTP1
22	24281628	rs9620337	A	G	0.1972	0.0994	0.4668	0.1425	0.1972	0.0994	0.4668	0.1425	0.7863	-0.359	0.0387	3.86E-20	intergenic	LOC284889, GSTT2
22	24280334	rs151273565	T	C	0.0955	0.1934	0.3217	0.1689	0.0955	0.1934	0.3217	0.1689	0.7381	-0.37	0.04	5.00E-20	intergenic	LOC284889, GSTT2
22	24249688	rs5751767	G	A	0.5569	0.5552	0.5157	0.5937	0.4431	0.4448	0.4843	0.4063	0.9187	0.2635	0.0285	5.38E-20	intergenic	LOC284889, GSTT2
22	24323878	rs436740	G	A	0.748	0.5884	0.4161	0.6649	0.252	0.4116	0.4161	0.3351	0.8695	0.2812	0.0305	6.32E-20	intronic	GSTT2
22	24328816	rs139489364	A	T	0.0346	0.1657	0.0734	0.219	0.0346	0.1657	0.0734	0.219	0.648	0.4469	0.0486	8.81E-20	intergenic	GSTT2, GSTTP1
22	24330679	rs684532	T	C	0.0508	0.1602	0.0577	0.1821	0.0508	0.1602	0.0577	0.1821	0.5826	0.4937	0.054	1.33E-19	intergenic	GSTT2, GSTTP1
22	24280327	rs7286126	C	T	0.7358	0.4116	0.3444	0.3074	0.2642	0.4116	0.3444	0.3074	0.7954	-0.3194	0.0349	1.40E-19	intergenic	LOC284889, GSTT2
22	24232044	rs5760088	C	T	0.1626	0.3232	0.2517	0.4868	0.1626	0.3232	0.2517	0.4868	0.8862	0.2755	0.0304	3.07E-19	intergenic	SLC2A11, LOC284889
22	24330082	rs140255	C	T	0.0325	0.1354	0.0577	0.1623	0.0325	0.1354	0.0577	0.1623	0.5987	0.5021	0.0555	3.23E-19	intergenic	GSTT2, GSTTP1
22	24340108	rs5996651	T	C	0.5122	0.2044	0.0577	0.153	0.4878	0.2044	0.0577	0.153	1.0756	-0.3337	0.0369	3.40E-19	downstream	GSTTP1
22	24340544	rs7291786	C	T	0.2093	0.1713	0.0577	0.1504	0.2093	0.1713	0.0577	0.1504	0.8571	-0.408	0.0452	4.13E-19	downstream	GSTTP1
22	24281620	rs9620336	G	C	0.2215	0.1215	0.4755	0.1675	0.2215	0.1215	0.4755	0.1675	0.7893	-0.3354	0.0372	4.37E-19	intergenic	LOC284889, GSTT2
22	24340099	rs6004016	G	A	0.5102	0.2044	0.0577	0.153	0.4898	0.2044	0.0577	0.153	1.0774	-0.3324	0.0369	4.64E-19	downstream	GSTTP1
22	24340018	rs5996649	A	C	0.5183	0.2099	0.0629	0.157	0.4817	0.2099	0.0629	0.157	1.0836	-0.3287	0.0368	8.30E-19	downstream	GSTTP1
22	24383013	rs8140585	C	T	0.2642	0.0193	0.0087	0.0026	0.2642	0.0193	0.0087	0.0026	0.7889	-0.4939	0.0553	9.00E-19	intronic	GSTT1
22	24340053	rs5996650	T	C	0.5163	0.2072	0.0577	0.1544	0.4837	0.2072	0.0577	0.1544	1.0883	-0.3279	0.0368	1.03E-18	downstream	GSTTP1
22	24223484	rs9608209	T	C	0.4268	0.5304	0.4266	0.5858	0.4268	0.4696	0.4266	0.4142	1.0422	0.2306	0.026	1.50E-18	intronic	SLC2A11
22	24339556	rs6004015	T	A	0.5264	0.2072	0.0577	0.1544	0.4736	0.2072	0.0577	0.1544	1.1038	-0.3229	0.0365	1.91E-18	intergenic	GSTT2, GSTTP1
22	24223509	rs34323650	G	GTC	0.4268	0.5083	0.4161	0.5765	0.4268	0.4917	0.4161	0.4235	1.0219	0.2319	0.0262	1.91E-18	intronic	SLC2A11
22	24336170	rs72495501	G	A	0.5305	0.2044	0.0577	0.153	0.4695	0.2044	0.0577	0.153	1.1111	-0.3225	0.0365	2.10E-18	intergenic	GSTT2, GSTTP1
22	24376845	rs2266637	C	T	0.1972	0.0138	0	0.0013	0.1972	0.0138	0	0.0013	0.7918	-0.4899	0.0556	2.50E-18	nonsynonymous, exonic	GSTT1
22	24334023	rs2739327	T	A	0.5508	0.2762	0.236	0.2546	0.4492	0.2762	0.236	0.2546	0.7687	-0.338	0.0383	2.52E-18	intergenic	GSTT2, GSTTP1
22	24228125	rs1129067	T	C	0.5894	0.7265	0.6486	0.7243	0.4106	0.2735	0.3514	0.2757	1.0106	0.2531	0.0288	2.82E-18	UTR3	SLC2A11
22	24339438	rs6004014	G	T	0.5305	0.2044	0.0577	0.1544	0.4695	0.2044	0.0577	0.1544	1.104	-0.3215	0.0366	3.06E-18	intergenic	GSTT2, GSTTP1
22	24338199	rs6004012	T	A	0.5244	0.2072	0.0577	0.153	0.4756	0.2072	0.0577	0.153	1.1226	-0.3172	0.0362	3.72E-18	intergenic	GSTT2, GSTTP1
22	24368285	rs6004029	G	A	0.2378	0.0166	0	0	0.2378	0.0166	0	0	0.9476	-0.4343	0.0496	4.35E-18	intergenic	GSTTP1, LOC391322
22	24338071	rs6004011	T	G	0.5244	0.2044	0.0577	0.153	0.4756	0.2044	0.0577	0.153	1.1275	-0.3147	0.0361	5.83E-18	intergenic	GSTT2, GSTTP1
22	24291045	rs28719856	A	C	0.8455	0.616	0.7273	0.6385	0.1545	0.384	0.2727	0.3615	0.6899	-0.3038	0.0349	6.04E-18	intergenic	LOC284889, GSTT2
22	24379524	rs2234734	G	A	0.2033	0.0138	0	0.0026	0.2033	0.0138	0	0.0026	0.7759	-0.4949	0.0571	9.12E-18	intronic	GSTT1
22	24329962	rs140249	A	G	0.0183	0.1492	0.0594	0.1807	0.0183	0.1492	0.0594	0.1807	0.6197	0.4537	0.0524	9.77E-18	intergenic	GSTT2, GSTTP1
22	24363273	rs146152789	G	A	0.0305	0.047	0.1031	0.0422	0.0305	0.047	0.1031	0.0422	0.6176	-0.4902	0.057	1.48E-17	intergenic	GSTTP1, LOC391322
22	24380443	rs6004034	T	C	0.3191	0.0276	0	0.0066	0.3191	0.0276	0	0.0066	0.8517	-0.4538	0.0529	1.91E-17	intronic	GSTT1
22	24226242	rs2070460	A	G	0.6829	0.7403	0.6469	0.7203	0.3171	0.2597	0.3531	0.2797	1.025	0.2469	0.0288	2.00E-17	intronic	SLC2A11
22	24340851	rs7291160	G	C	0.5346	0.2017	0.0577	0.1438	0.4654	0.2017	0.0577	0.1438	1.1104	-0.3112	0.0365	2.68E-17	ncRNA_exonic	GSTTP1
22	24385247	rs6004035	C	T	0.3049	0.0221	0	0.0013	0.3049	0.0221	0	0.0013	0.8061	-0.4802	0.0564	3.11E-17	upstream;downstream	GSTT1
22	24334674	rs142283780	C	T	0.4614	0.1906	0.0455	0.1464	0.4614	0.1906	0.0455	0.1464	1.0526	-0.3236	0.038	3.18E-17	intergenic	GSTT2, GSTTP1
22	24214281	rs7292463	A	G	0.7358	0.7265	0.6469	0.7177	0.2642	0.2735	0.3531	0.2823	1.0096	0.2484	0.0292	3.23E-17	intronic	SLC2A11
22	24220358	rs1003784	G	A	0.748	0.7403	0.6451	0.7177	0.252	0.2597	0.3549	0.2823	1.0321	0.2456	0.029	4.85E-17	intronic	SLC2A11
22	24385105	rs5996657	G	A	0.311	0.0221	0	0.0013	0.311	0.0221	0	0.0013	0.811	-0.4752	0.0562	5.44E-17	upstream;downstream	GSTT1
22	24230815	rs1984309	G	A	0.876	0.7762	0.6503	0.7546	0.124	0.2238	0.3497	0.2454	0.9962	0.2624	0.0312	7.03E-17	intergenic	SLC2A11, LOC284889
22	24404578	rs405597	C	A	0.8313	0.8785	0.8864	0.9472	0.1687	0.1215	0.1136	0.0528	0.931	-0.372	0.0447	1.60E-16	intergenic	GSTTP2, CABIN1
22	24291054	rs28502581	C	T	0.7459	0.5442	0.6626	0.5805	0.2541	0.4558	0.3374	0.4195	0.6529	-0.2871	0.0346	1.79E-16	intergenic	LOC284889, GSTT2
22	24353656	rs140307	A	G	0.1382	0.616	0.5437	0.8008	0.1382	0.384	0.4563	0.1992	0.9129	0.2609	0.0314	1.85E-16	intergenic	GSTTP1, LOC391322
22	24342860	rs145217812	G	C	0.1931	0.1271	0.0507	0.0871	0.1931	0.1271	0.0507	0.0871	0.7726	-0.4184	0.0507	2.67E-16	ncRNA_intronic	GSTTP1
22	24346396	rs140304	T	G	0.2276	0.6934	0.6329	0.8509	0.2276	0.3066	0.3671	0.1491	0.8965	0.258	0.0315	4.13E-16	ncRNA_intronic	GSTTP1
22	24362923	rs115804624	A	G	0.1301	0.0442	0.0227	0.0317	0.1301	0.0442	0.0227	0.0317	0.6283	-0.4599	0.0563	5.40E-16	intergenic	GSTTP1, LOC391322
22	24338651	rs412377	G	A	0.628	0.2569	0.2972	0.1649	0.372	0.2569	0.2972	0.1649	0.9463	-0.2725	0.0334	6.29E-16	intergenic	GSTT2, GSTTP1
22	24369987	rs3021305	A	G	0.1402	0.6989	0.6276	0.8483	0.1402	0.3011	0.3724	0.1517	0.9078	0.259	0.0318	6.60E-16	intergenic	GSTTP1, LOC391322
22	24242443	rs5760094	C	T	0.002	0.0497	0.0979	0.0462	0.002	0.0497	0.0979	0.0462	0.6827	0.5166	0.0635	7.29E-16	intergenic	LOC284889, GSTT2
22	24328548	rs140230	A	G	0.0264	0.1464	0.0455	0.1491	0.0264	0.1464	0.0455	0.1491	0.6246	0.4586	0.0567	9.93E-16	intergenic	GSTT2, GSTTP1
22	24399549	rs110610	C	G	0.9837	0.8895	0.9126	0.9525	0.0163	0.1105	0.0874	0.0475	0.8586	-0.4276	0.053	1.19E-15	ncRNA_intronic	GSTTP2
22	24209759	rs2330626	G	C	0.8862	0.7901	0.6486	0.7546	0.1138	0.2099	0.3514	0.2454	0.9806	0.2585	0.032	1.21E-15	intronic	SLC2A11
22	24325047	rs149686121	C	G	0.7093	0.5691	0.4808	0.6781	0.2907	0.4309	0.4808	0.3219	0.9222	0.2405	0.0299	1.60E-15	intronic	GSTT2
22	24339634	rs368588	A	C	0.9492	0.8785	0.9178	0.9578	0.0508	0.1215	0.0822	0.0422	0.824	-0.4267	0.0533	1.98E-15	downstream	GSTTP1
22	24332847	rs144489354	T	C	0.4695	0.1934	0.0437	0.1715	0.4695	0.1934	0.0437	0.1715	0.8528	-0.3344	0.042	2.68E-15	intergenic	GSTT2, GSTTP1
22	24399059	rs8140144	G	A	0.185	0.1823	0.0542	0.1346	0.185	0.1823	0.0542	0.1346	0.5576	-0.4671	0.0588	3.08E-15	ncRNA_intronic	GSTTP2
22	24353184	rs140306	C	T	0.1992	0.663	0.5455	0.8272	0.1992	0.337	0.4545	0.1728	0.8905	0.2542	0.0321	3.67E-15	intergenic	GSTTP1, LOC391322
22	24399825	rs8141242	T	G	0.2154	0.1906	0.0577	0.1491	0.2154	0.1906	0.0577	0.1491	0.588	-0.4379	0.0553	4.08E-15	ncRNA_intronic	GSTTP2
22	24400360	rs8138555	A	C	0.2154	0.1906	0.0577	0.1491	0.2154	0.1906	0.0577	0.1491	0.5894	-0.4362	0.0553	4.77E-15	ncRNA_intronic	GSTTP2
22	24221295	rs4822442	T	G	0.8943	0.7845	0.6451	0.7507	0.1057	0.2155	0.3549	0.2493	1.0359	0.243	0.031	7.38E-15	intronic	SLC2A11
22	24331899	rs140268	C	G	0.0366	0.0939	0.035	0.1398	0.0366	0.0939	0.035	0.1398	0.5429	0.5241	0.0671	8.82E-15	intergenic	GSTT2, GSTTP1
22	24362924	rs114398018	A	C	0.124	0.0442	0.0227	0.0303	0.124	0.0442	0.0227	0.0303	0.6173	-0.444	0.0573	1.45E-14	intergenic	GSTTP1, LOC391322
22	24362902	rs187564802	T	C	0.126	0.0442	0.0227	0.0317	0.126	0.0442	0.0227	0.0317	0.6171	-0.4438	0.0573	1.49E-14	intergenic	GSTTP1, LOC391322
22	24330520	rs138659939	T	C	0.0183	0.1188	0.0507	0.1504	0.0183	0.1188	0.0507	0.1504	0.6262	0.4299	0.0557	1.83E-14	intergenic	GSTT2, GSTTP1
22	24357762	rs117184130	C	A	0.0102	0.0166	0.0052	0.0106	0.0102	0.0166	0.0052	0.0106	0.6093	-0.6215	0.0806	1.99E-14	intergenic	GSTTP1, LOC391322
22	24335458	rs2739331	C	T	0.4898	0.6354	0.3339	0.7559	0.4898	0.3646	0.3339	0.2441	0.8746	0.2316	0.0304	3.95E-14	intergenic	GSTT2, GSTTP1
22	24277348	rs56763284	G	C	0.3537	0.2099	0.1486	0.2045	0.3537	0.2099	0.1486	0.2045	0.6941	-0.3178	0.042	5.95E-14	intergenic	LOC284889, GSTT2
22	24215518	rs738805	A	G	0.6768	0.6961	0.6101	0.6346	0.3232	0.3039	0.3899	0.3654	0.9036	0.2236	0.0296	6.60E-14	intronic	SLC2A11
22	24326677	rs73879019	C	T	0.1159	0.2155	0.0734	0.2454	0.1159	0.2155	0.0734	0.2454	0.601	0.3598	0.0478	7.58E-14	downstream	GSTT2
22	24400569	rs2258136	C	T	0.7886	0.8425	0.8986	0.9288	0.2114	0.1575	0.1014	0.0712	0.7357	-0.3352	0.0446	8.82E-14	ncRNA_intronic	GSTTP2
22	24291848	rs150852269	G	A	0.878	0.721	0.8462	0.8047	0.122	0.279	0.1538	0.1953	0.7456	-0.3024	0.0403	9.68E-14	intergenic	LOC284889, GSTT2
22	24328414	rs140227	A	G	0.0325	0.1243	0.0559	0.1755	0.0325	0.1243	0.0559	0.1755	0.5586	0.4407	0.0591	1.25E-13	intergenic	GSTT2, GSTTP1
22	24291050	rs146431842	G	T	0.7337	0.5276	0.6538	0.5646	0.2663	0.4724	0.3462	0.4354	0.6539	-0.2564	0.0345	1.47E-13	intergenic	LOC284889, GSTT2
22	24361640	rs183081170	G	A	0.0061	0.0138	0.0087	0.0066	0.0061	0.0138	0.0087	0.0066	0.6225	-0.5525	0.0743	1.56E-13	intergenic	GSTTP1, LOC391322
22	24323849	rs365158	T	C	0.6037	0.4392	0.2413	0.4499	0.3963	0.4392	0.2413	0.4499	0.7663	0.2453	0.033	1.62E-13	intronic	GSTT2
22	24376322	rs4630	G	A	0.189	0.7044	0.6381	0.8456	0.189	0.2956	0.3619	0.1544	0.8448	0.2435	0.033	2.17E-13	UTR3	GSTT1
22	24327141	rs111340091	C	G	0.0569	0.1492	0.0629	0.1821	0.0569	0.1492	0.0629	0.1821	0.5474	0.4362	0.0592	2.43E-13	intergenic	GSTT2, GSTTP1
22	24211980	rs1018743	G	T	0.9695	0.8204	0.6469	0.781	0.0305	0.1796	0.3531	0.219	1.0334	0.2427	0.033	2.74E-13	intronic	SLC2A11
22	24376865	rs139881998	T	A	0.002	0.0028	0	0.0026	0.002	0.0028	0	0.0026	0.5817	-0.6632	0.0907	3.70E-13	nonsynonymous, exonic	GSTT1
22	24323660	rs649183	C	T	0.5894	0.6436	0.7063	0.653	0.4106	0.3564	0.2937	0.347	0.5926	-0.2672	0.0366	3.91E-13	intronic	GSTT2
22	24314006	rs1006771	G	T	0.6565	0.6326	0.5245	0.6649	0.3435	0.3674	0.4755	0.3351	1.0808	0.1974	0.0271	4.89E-13	UTR3	DDTL
22	24401004	rs2507750	G	C	0.7398	0.8646	0.9126	0.9485	0.2602	0.1354	0.0874	0.0515	0.8026	-0.3307	0.0456	5.73E-13	ncRNA_exonic	GSTTP2
22	24332632	rs140273	C	T	0.063	0.1105	0.0524	0.1544	0.063	0.1105	0.0524	0.1544	0.6012	0.4306	0.0602	1.13E-12	intergenic	GSTT2, GSTTP1
22	24332599	rs452643	C	T	0.0833	0.1492	0.0559	0.1715	0.0833	0.1492	0.0559	0.1715	0.599	0.4051	0.0569	1.47E-12	intergenic	GSTT2, GSTTP1
22	24326734	rs141483938	C	T	0.0589	0.1961	0.0804	0.2335	0.0589	0.1961	0.0804	0.2335	0.5926	0.3542	0.0499	1.75E-12	downstream	GSTT2
22	24378805	rs2844008	C	T	0.1829	0.7072	0.6276	0.8456	0.1829	0.2928	0.3724	0.1544	0.8227	0.2393	0.0338	2.05E-12	intronic	GSTT1
22	24385697	rs2844009	C	T	0.187	0.6657	0.5769	0.814	0.187	0.3343	0.4231	0.186	0.7576	0.2438	0.0345	2.13E-12	downstream	GSTTP2
22	24386001	rs34077507	TG	T	0.1951	0.7017	0.6573	0.8496	0.1951	0.2983	0.3427	0.1504	0.7856	0.2439	0.0345	2.14E-12
22	24386001	rs34077507	TG	T	0.1951	0.7017	0.6573	0.8496	0.1951	0.2983	0.3427	0.1504	0.7856	0.2439	0.0345	2.14E-12
22	24334684	rs141816340	T	G	0.8801	0.8398	0.8916	0.9512	0.1199	0.1602	0.1084	0.0488	0.775	-0.3356	0.0478	3.04E-12	intergenic	GSTT2, GSTTP1
22	24289196	rs191765671	G	T	0.0488	0.1298	0.0804	0.1873	0.0488	0.1298	0.0804	0.1873	0.5593	0.3897	0.0555	3.07E-12	intergenic	LOC284889, GSTT2
22	24333461	rs72551132	G	A	0.0142	0.0967	0.035	0.1174	0.0142	0.0967	0.035	0.1174	0.611	0.4686	0.0669	3.27E-12	intergenic	GSTT2, GSTTP1
22	24352346	rs2858902	A	C	0.1443	0.5552	0.4825	0.7005	0.1443	0.4448	0.4825	0.2995	0.7773	0.2317	0.0331	3.51E-12	intergenic	GSTTP1, LOC391322
22	24334133	rs182268832	G	T	0.1911	0.1409	0.0175	0.1346	0.1911	0.1409	0.0175	0.1346	0.7923	-0.4114	0.0589	3.73E-12	intergenic	GSTT2, GSTTP1
22	24375989	rs2739345	G	A	0.1829	0.6989	0.6503	0.8391	0.1829	0.3011	0.3497	0.1609	0.8348	0.2304	0.0334	7.16E-12	downstream	GSTT1
22	24357707	rs2858901	G	A	0.1951	0.6906	0.5997	0.847	0.1951	0.3094	0.4003	0.153	0.9086	0.2171	0.0318	1.15E-11	intergenic	GSTTP1, LOC391322
22	24298207	rs138691400	G	A	0.0102	0.0414	0.0017	0.0726	0.0102	0.0414	0.0017	0.0726	0.7481	-0.5567	0.0817	1.26E-11	intergenic	LOC284889, GSTT2
22	24360288	rs2739341	C	T	0.1606	0.6851	0.5909	0.8456	0.1606	0.3149	0.4091	0.1544	0.9043	0.2187	0.0321	1.31E-11	intergenic	GSTTP1, LOC391322
22	24330684	rs181420700	C	T	0.0102	0.0967	0.021	0.1187	0.0102	0.0967	0.021	0.1187	0.5302	0.5095	0.0751	1.53E-11	intergenic	GSTT2, GSTTP1
22	24360336	rs2739342	C	T	0.1748	0.6878	0.5927	0.847	0.1748	0.3122	0.4073	0.153	0.9022	0.2169	0.032	1.66E-11	intergenic	GSTTP1, LOC391322
22	24345195	rs6004020	C	T	0.1992	0.0138	0	0	0.1992	0.0138	0	0	0.8029	-0.3842	0.057	1.99E-11	ncRNA_intronic	GSTTP1
22	24367121	rs3029750	CCCT	C	0.002	0.0249	0.0035	0.0237	0.002	0.0249	0.0035	0.0237	0.6774	-0.3957	0.0588	2.21E-11
22	24367121	rs3029750	CCCT	C	0.002	0.0249	0.0035	0.0237	0.002	0.0249	0.0035	0.0237	0.6774	-0.3957	0.0588	2.21E-11
22	24301825	rs28737359	T	C	0.4878	0.5055	0.4056	0.5409	0.4878	0.4945	0.4056	0.4591	0.787	0.2071	0.0309	2.71E-11	intronic	GSTT2
22	24365238	rs2858898	A	G	0.7866	0.7376	0.5927	0.8377	0.2134	0.2624	0.4073	0.1623	0.8295	0.228	0.0341	3.12E-11	intergenic	GSTTP1, LOC391322
22	24214409	rs6003936	A	G	0.9959	0.9613	0.6906	0.9749	0.0041	0.0387	0.3094	0.0251	0.9821	0.3091	0.0466	4.33E-11	intronic	SLC2A11
22	24282915	rs365220	G	A	0.5793	0.3425	0.6993	0.4011	0.4207	0.3425	0.3007	0.4011	0.7012	-0.2209	0.0334	4.96E-11	intergenic	LOC284889, GSTT2
22	24336327	rs140289	T	C	0.939	0.6906	0.5524	0.7665	0.061	0.3094	0.4476	0.2335	1.1235	0.1951	0.0296	5.19E-11	intergenic	GSTT2, GSTTP1
22	24344926	rs2844005	A	G	0.2093	0.6851	0.6521	0.8654	0.2093	0.3149	0.3479	0.1346	0.8958	0.2111	0.032	5.36E-11	ncRNA_intronic	GSTTP1
22	24332864	rs9612533	A	C	0.0589	0.1547	0.0647	0.1847	0.0589	0.1547	0.0647	0.1847	0.6057	0.3516	0.0535	6.40E-11	intergenic	GSTT2, GSTTP1
22	24383954	rs140313	C	T	0.1951	0.7044	0.6608	0.8522	0.1951	0.2956	0.3392	0.1478	0.7962	0.2273	0.0346	6.78E-11	intronic	GSTT1
22	24340938	rs140290	A	G	0.9207	0.7044	0.5594	0.7586	0.0793	0.2956	0.4406	0.2414	1.0727	0.1956	0.0301	9.61E-11	ncRNA_intronic	GSTTP1
22	24363147	rs111444294	A	G	0.0183	0.011	0.0087	0.0013	0.0183	0.011	0.0087	0.0013	0.7206	-0.5346	0.0822	9.75E-11	intergenic	GSTTP1, LOC391322
1	110223001	MERGED_DEL_2_4670	G	-	0.4675	0.6657	0.7255	0.7203	0.4675	0.3343	0.2745	0.2797	0.8003	-0.2136	0.0332	1.48E-10	intronic	GSTM2
22	24345782	rs192107998	G	T	0.002	0.0028	0.007	0.0013	0.002	0.0028	0.007	0.0013	0.632	-0.5682	0.0884	1.61E-10	ncRNA_intronic	GSTTP1
22	24291702	rs146897840	G	T	0.1687	0.0912	0.0962	0.0673	0.1687	0.0912	0.0962	0.0673	0.7258	-0.3225	0.0503	1.79E-10	intergenic	LOC284889, GSTT2
22	24330405	rs140836097	T	C	0.0752	0.1409	0.0769	0.1609	0.0752	0.1409	0.0769	0.1609	0.5592	0.3609	0.0565	2.12E-10	intergenic	GSTT2, GSTTP1
22	24368413	rs182245873	G	A	0.0203	0.0138	0.014	0.0066	0.0203	0.0138	0.014	0.0066	0.6223	-0.5424	0.0857	3.00E-10	intergenic	GSTTP1, LOC391322
22	24280053	rs190937739	T	C	0.0305	0.163	0.2832	0.2045	0.0305	0.163	0.2832	0.2045	0.6689	-0.2885	0.0458	3.57E-10	intergenic	LOC284889, GSTT2
22	24356067	rs188735459	C	T	0.0041	0.0083	0.007	0	0.0041	0.0083	0.007	0	0.6297	-0.5511	0.0879	4.33E-10	intergenic	GSTTP1, LOC391322
22	24313868	rs79966373	C	G	0.2012	0.1133	0.0122	0.0475	0.2012	0.1133	0.0122	0.0475	1.0111	-0.3483	0.0558	5.27E-10	UTR3	DDTL
22	24263650	rs62241077	C	T	0	0.0304	0.0629	0.0026	0	0.0304	0.0629	0.0026	0.7313	-0.5011	0.0804	5.56E-10	intergenic	LOC284889, GSTT2
22	24387197	rs2844010	C	T	0.5671	0.7431	0.6783	0.8654	0.4329	0.2569	0.3217	0.1346	0.6754	0.2224	0.0357	5.71E-10	ncRNA_intronic	GSTTP2
22	24345437	rs191584992	G	A	0.0203	0.0028	0	0	0.0203	0.0028	0	0	0.6514	-0.5534	0.0889	5.72E-10	ncRNA_intronic	GSTTP1
22	24313954	rs79213832	A	G	0.2642	0.1243	0.0315	0.0515	0.2642	0.1243	0.0315	0.0515	1.0327	-0.2985	0.0482	7.24E-10	UTR3	DDTL
22	24326971	rs189078257	C	G	0.0244	0.1271	0.0455	0.1372	0.0244	0.1271	0.0455	0.1372	0.5606	0.3943	0.0641	9.10E-10	downstream	GSTT2
22	24311892	rs12166922	A	G	0.2642	0.1243	0.0315	0.0515	0.2642	0.1243	0.0315	0.0515	1.0428	-0.2953	0.0483	1.15E-09	intronic	DDTL
22	24333237	rs189533534	C	A	0.0305	0.1271	0.042	0.153	0.0305	0.1271	0.042	0.153	0.6092	0.3435	0.0563	1.21E-09	intergenic	GSTT2, GSTTP1
22	24202379	rs6519481	G	A	0.5041	0.3895	0.2762	0.3602	0.4959	0.3895	0.2762	0.3602	1.0094	0.1647	0.027	1.33E-09	intronic	SLC2A11
22	24290781	rs191444312	G	T	0.0244	0.0856	0.0542	0.095	0.0244	0.0856	0.0542	0.095	0.5514	0.4352	0.0717	1.56E-09	intergenic	LOC284889, GSTT2
22	24203861	rs11324208	GA	G	0.5325	0.3923	0.2745	0.3628	0.4675	0.3923	0.2745	0.3628	1.0178	0.1629	0.027	1.81E-09
22	24203861	rs11324208	GA	G	0.5325	0.3923	0.2745	0.3628	0.4675	0.3923	0.2745	0.3628	1.0178	0.1629	0.027	1.81E-09
22	24400869	rs28674083	C	T	0.0874	0.0994	0.1206	0.1174	0.0874	0.0994	0.1206	0.1174	0.5647	0.3251	0.0538	1.82E-09	ncRNA_exonic	GSTTP2
22	24311474	rs9624364	G	A	0.2642	0.1243	0.0315	0.0515	0.2642	0.1243	0.0315	0.0515	1.0529	-0.2871	0.048	2.63E-09	intronic	DDTL
22	24378183	rs186113316	A	G	0.0061	0.0028	0.0052	0	0.0061	0.0028	0.0052	0	0.6806	-0.5635	0.0945	2.91E-09	intronic	GSTT1
22	24332859	rs3015830	C	T	0.0549	0.1298	0.0524	0.1675	0.0549	0.1298	0.0524	0.1675	0.6014	0.334	0.0563	3.53E-09	intergenic	GSTT2, GSTTP1
22	24330100	rs140256	C	T	0.0346	0.0967	0.0629	0.1398	0.0346	0.0967	0.0629	0.1398	0.5656	0.3562	0.0603	4.08E-09	intergenic	GSTT2, GSTTP1
22	24366574	rs138452070	A	G	0.0244	0.0028	0	0.004	0.0244	0.0028	0	0.004	0.6267	-0.5111	0.0866	4.21E-09	intergenic	GSTTP1, LOC391322
22	24328178	rs148928204	A	G	0.0041	0.0304	0.0017	0.0264	0.0041	0.0304	0.0017	0.0264	0.6898	-0.4931	0.0836	4.22E-09	intergenic	GSTT2, GSTTP1
22	24338294	rs150267979	C	T	0	0	0.0052	0	0	0	0.0052	0	0.797	-0.525	0.0891	4.40E-09	intergenic	GSTT2, GSTTP1
22	24345383	rs182633071	C	T	0.002	0	0.0052	0	0.002	0	0.0052	0	0.7501	-0.5052	0.0866	6.38E-09	ncRNA_intronic	GSTTP1
22	24292617	rs151171321	A	G	0.1037	0.047	0.035	0.0237	0.1037	0.047	0.035	0.0237	0.6192	-0.4797	0.0824	6.89E-09	intergenic	LOC284889, GSTT2
22	24351914	rs116082453	C	T	0.0671	0.0138	0	0	0.0671	0.0138	0	0	0.6527	-0.4937	0.085	7.24E-09	intergenic	GSTTP1, LOC391322
22	24371172	rs191930904	C	A	0	0.0028	0.0035	0	0	0.0028	0.0035	0	0.7377	-0.5092	0.0877	7.43E-09	intergenic	GSTTP1, LOC391322
22	24375230	rs183210681	G	A	0.002	0	0.0035	0	0.002	0	0.0035	0	0.705	-0.5326	0.092	8.04E-09	downstream	GSTT1
22	24281393	rs78331094	T	C	0.4289	0.2845	0.0927	0.2256	0.4289	0.2845	0.0927	0.2256	0.8301	-0.2443	0.0423	8.56E-09	intergenic	LOC284889, GSTT2
22	24339817	rs146701302	T	G	0.002	0.0276	0.0315	0.004	0.002	0.0276	0.0315	0.004	0.7854	-0.4652	0.0807	9.54E-09	downstream	GSTTP1
22	24298290	rs111556181	A	G	0.0711	0.0773	0.0559	0.1042	0.0711	0.0773	0.0559	0.1042	0.7091	-0.4075	0.071	1.10E-08	intergenic	LOC284889, GSTT2
22	24383439	rs142139119	G	T	0.0102	0.0028	0.0035	0	0.0102	0.0028	0.0035	0	0.6185	-0.5598	0.0977	1.15E-08	intronic	GSTT1
22	24382473	rs184790915	G	A	0.002	0	0.0035	0	0.002	0	0.0035	0	0.6582	-0.5727	0.1001	1.20E-08	intronic	GSTT1
22	24191602	rs4820568	G	A	0.1748	0.4199	0.3339	0.347	0.1748	0.4199	0.3339	0.347	0.857	0.1758	0.0309	1.39E-08	intergenic	DERL3, SLC2A11
22	24333491	rs139245806	T	C	0.1382	0.0912	0.0455	0.1293	0.1382	0.0912	0.0455	0.1293	0.5861	0.3287	0.0577	1.41E-08	intergenic	GSTT2, GSTTP1
22	24386126	rs190681353	C	T	0	0	0.0052	0	0	0	0.0052	0	0.6351	-0.5866	0.1046	2.29E-08	ncRNA_exonic	GSTTP2
22	24293830	rs144426906	C	G	0.0346	0.0138	0.0437	0.0053	0.0346	0.0138	0.0437	0.0053	0.7244	-0.4648	0.0829	2.31E-08	intergenic	LOC284889, GSTT2
22	24326867	rs140206	A	C	0.2622	0.2265	0.0262	0.2388	0.2622	0.2265	0.0262	0.2388	0.7185	-0.283	0.0507	2.66E-08	downstream	GSTT2
22	24329412	rs11090302	C	A	0.4959	0.2017	0.0192	0.1702	0.4959	0.2017	0.0192	0.1702	0.9435	-0.2521	0.0454	3.19E-08	intergenic	GSTT2, GSTTP1
22	24289941	rs111993692	T	C	0.0854	0.1271	0.0979	0.1649	0.0854	0.1271	0.0979	0.1649	0.5708	0.2942	0.0531	3.32E-08	intergenic	LOC284889, GSTT2
22	24312589	rs80020284	G	A	0.2642	0.1188	0.0122	0.0488	0.2642	0.1188	0.0122	0.0488	1.0552	-0.294	0.0531	3.51E-08	intronic	DDTL
22	24298705	rs112309218	GCTT	G	0.1992	0.105	0.0157	0.0422	0.1992	0.105	0.0157	0.0422	0.9383	-0.3179	0.0575	3.55E-08
22	24298705	rs112309218	GCTT	G	0.1992	0.105	0.0157	0.0422	0.1992	0.105	0.0157	0.0422	0.9383	-0.3179	0.0575	3.55E-08
22	24387218	rs188872807	G	A	0.0061	0	0.0035	0	0.0061	0	0.0035	0	0.6209	-0.5682	0.1028	3.65E-08	ncRNA_intronic	GSTTP2
22	24329269	rs188495594	C	T	0.0061	0.0691	0.0245	0.0554	0.0061	0.0691	0.0245	0.0554	0.5465	0.4827	0.0876	4.01E-08	intergenic	GSTT2, GSTTP1
22	24312629	rs57389743	C	G	0.065	0.0773	0.0455	0.1055	0.065	0.0773	0.0455	0.1055	0.7557	-0.3831	0.0698	4.63E-08	intronic	DDTL
*Note:
CHR - Chromosome
BP - Base pair, chromosomal position
Ref_Allele - Reference Allele
Alt_Allele - Alternate Allele, allele used for association testing
afr_aaf - Alternalte allele frequency for African samples in 1000 Genomes
amr_aaf - Alternalte allele frequency for Ad Mixed American samples in 1000 Genomes
asn_aaf - Alternalte allele frequency for Asian samples in 1000 Genomes
eur_aaf - Alternalte allele frequency for European samples in 1000 Genomes
afr_maf - Minor allele frequency for African samples in 1000 Genomes
amr_maf - Minor allele frequency for Ad Mixed American samples in 1000 Genomes
asn_maf - Minor allele frequency for Asian samples in 1000 Genomes
eur_maf - Minor allele frequency for European samples in 1000 Genomes
INFO - Imputation quality score from IMPUTE2
BETA - Effect estimate per alternate allele carried
SE - Standard error
P - P-value from test of association
Type - SNP/variant classification
Gene - Nearest gene designation
