# Supplementary material for: Benzene Uptake and Glutathione S-transferase T1 Status as Determinants of S-Phenylmercapturic Acid in Cigarette Smokers in the Multiethnic Cohort
Source: PLoS One. 2016 Mar 9;11(3):e0150641. doi: 10.1371/journal.pone.0150641 (PMC4784986; doi:10.1371/journal.pone.0150641)
Supplement: S2 Table — (XLSX) [file pone.0150641.s007.xlsx]

## Sheet: Sheet1
S2 Table. SPMA levels by GST deletion genotype.
GSTT1 deletion	SPMA (pmol/mg)
Copy Number	European Americans		African Americans		Latinos		Native Hawaiians		Japanese Americans		Total		P-hetb
	n	Meana	n	Meana	n	Meana	n	Meana	n	Meana	n	Meana
0	68	1.83	68	1.9	73	1.41	69	1.54	246	1.57	524	1.59
1	198	4.14	174	4.35	182	3.66	130	4.91	253	4.35	937	4.33
2	138	7.87	87	6.29	160	6.69	66	7.23	63	7.06	514	6.97
Beta per allele	2.08		1.74		2.04		2.15		2.27		2.06
P-trendb	2.4x10-37		5.6x10-18		1.5x10-40		7.0x10-30		3.9x10-47		5.4x10-157		0.033
Variation Explained	0.2374		0.1336		0.2099		0.3176		0.2815		0.2112
GSTM1 deletion	SPMA (pmol/mg)
Copy Number	European Americans		African Americans		Latinos		Native Hawaiians		Japanese Americans		Total		P-hetb
	n	Meana	n	Meana	n	Meana	n	Meana	n	Meana	n	Meana
0	220	4	103	3.78	196	3.61	185	3.66	301	2.55	1005	3.42
1	158	5.07	168	4	192	4.02	91	4.9	252	3.57	861	4.27
2	39	5.53	82	4.44	42	5.53	14	3.93	44	3.71	221	4.76
Beta per allele	1.27		1.09		1.18		1.17		1.26		1.2
P-trendb	2.8x10-4		0.17		7.8x10-3		0.07		2.5x10-4		1.1x10-9		0.328
Variation Explained	0.0146		0.0028		0.0124		0.0135		0.0232		0.0122
a All Means are expressed as geometric least squares means of SPMA adjusted for age, gender, TNE, BMI and race (where appropriate)
b P-values for trend and heterogeneity have been adjusted for age, gender, total nicotine equivalents, BMI, PCs and race (where appropriate)
