# Supplementary material for: Benzene Uptake and Glutathione S-transferase T1 Status as Determinants of S-Phenylmercapturic Acid in Cigarette Smokers in the Multiethnic Cohort
Source: PLoS One. 2016 Mar 9;11(3):e0150641. doi: 10.1371/journal.pone.0150641 (PMC4784986; doi:10.1371/journal.pone.0150641)
Supplement: S3 Table — (CSV) [file pone.0150641.s008.csv]

S3 Table: List of overall associations for 13 reported CYP2E1 SNPs
CHR	BP	SNP	Ref_Allele	Alt_Allele	afr_aaf	amr_aaf	asn_aaf	eur_aaf	afr_maf	amr_maf	asn_maf	eur_maf	INFO	BETA	SE	P	BETA_GSTT1=0	P_GSTT1=0	BETA_GSTT1=2	P_GSTT1=2	Type	Gene
10	135347727	rs4646976	A	G	0.065	0.0691	0.1958	0.0119	0.065	0.0691	0.1958	0.0119	0.9911	-0.0871	0.0509	0.08712	-0.034	0.686	-0.0317	0.7142	intronic	CYP2E1
10	135351362	rs2515641	T	C	0.3435	0.8177	0.8059	0.8799	0.3435	0.1823	0.1941	0.1201	1.0798	0.0611	0.0366	0.09516	0.0256	0.7226	0.0302	0.5833	synonymous, exonic	CYP2E1
10	135351137	rs2070676	G	C	0.3211	0.8177	0.8059	0.8799	0.3211	0.1823	0.1941	0.1201	1.0975	0.0521	0.0365	0.1536	0.0237	0.7419	0.0165	0.7653	intronic	CYP2E1
10	135340548	rs2070672	A	G	0.128	0.1022	0.2448	0.0264	0.128	0.1022	0.2448	0.0264	1.017	-0.0496	0.0435	0.2546	0.0018	0.9804	-0.0283	0.7044	upstream	CYP2E1
10	135339605	rs3813867	G	C	0.0488	0.116	0.2115	0.0422	0.0488	0.116	0.2115	0.0422	1.0557	0.0482	0.0428	0.2602	-0.0135	0.862	0.1244	0.06611	intergenic	LOC619207, CYP2E1
10	135339845	rs2031920	C	T	0.0041	0.1105	0.2115	0.0422	0.0041	0.1105	0.2115	0.0422	1.0771	0.049	0.0443	0.2692	-0.0275	0.728	0.1486	0.03617	intergenic	LOC619207, CYP2E1
10	135347397	rs915909	T	C	0.8862	0.9945	1	1	0.1138	0.0055	0	0	1.0702	0.0803	0.1081	0.4578	0.0149	0.9499	0.1394	0.4425	synonymous, exonic	CYP2E1
10	135340829	rs6413420	G	T	0.0102	0.0276	0.0035	0.0646	0.0102	0.0276	0.0035	0.0646	0.9769	0.0674	0.0929	0.4683	0.2725	0.1384	0.1152	0.3328	upstream	CYP2E1
10	135340567	rs2070673	A	T	0.2419	0.674	0.5507	0.8219	0.2419	0.326	0.4493	0.1781	1.0732	0.0204	0.031	0.5093	0.0034	0.9533	-0.0452	0.3352	upstream	CYP2E1
10	135337966	rs9418990	C	T	0.1463	0.6547	0.5472	0.8034	0.1463	0.3453	0.4528	0.1966	1.1117	0.0191	0.0309	0.5359	0.0252	0.6693	-0.0466	0.3096	intergenic	LOC619207, CYP2E1
10	135345675	rs6413419	G	A	0.2236	0.047	0	0.0251	0.2236	0.047	0	0.0251	1.0795	0.0349	0.069	0.6128	-0.0244	0.8874	-0.0563	0.5446	nonsynonymous, exonic	CYP2E1
10	135344711	rs8192772	T	C	0.1118	0.1409	0.25	0.0831	0.1118	0.1409	0.25	0.0831	0.9809	-0.0203	0.0401	0.6131	0.0134	0.8491	-0.0305	0.5446	intronic	CYP2E1
10	135352514	rs2480256	A	G	0.2907	0.6464	0.535	0.7625	0.2907	0.3536	0.465	0.2375	1.0465	0.0078	0.0298	0.7935	0.0115	0.844	-0.0324	0.4561	UTR3	CYP2E1
*Note:
CHR - Chromosome
BP - Base pair, chromosomal position
Ref_Allele - Reference Allele
Alt_Allele - Alternate Allele, allele used for association testing
afr_aaf - Alternalte allele frequency for African samples in 1000 Genomes
amr_aaf - Alternalte allele frequency for Ad Mixed American samples in 1000 Genomes
asn_aaf - Alternalte allele frequency for Asian samples in 1000 Genomes
eur_aaf - Alternalte allele frequency for European samples in 1000 Genomes
afr_maf - Minor allele frequency for African samples in 1000 Genomes
amr_maf - Minor allele frequency for Ad Mixed American samples in 1000 Genomes
asn_maf - Minor allele frequency for Asian samples in 1000 Genomes
eur_maf - Minor allele frequency for European samples in 1000 Genomes
INFO - Imputation quality score from IMPUTE2
BETA - Effect estimate per alternate allele carried
SE - Standard error
P - P-value from test of association
BETA_GSTT1=0 - Effect estimate per alternate allele carried among individuals without the GSTT1 deletion (N=514)
P_GSTT1=0 - P-value from test of association among indivuals without the GSTT1 deletion (N=514)
BETA_GSTT1=2 - Effect estimate per alternate allele carried among individuals homozygous for the GSTT1 deletion (N=524)
P_GSTT1=2 - P-value from test of association among individuals homozygous for the GSTT1 deletion (N=524)
Type - SNP/variant classification
Gene - Nearest gene designation
